# Supplementary material for: Prognostic Factors of Survival for High-Grade Neuroendocrine Neoplasia of the Bladder: A SEER Database Analysis
Source: Curr Oncol. 2022 Aug 18;29(8):5846–54. doi: 10.3390/curroncol29080461 (PMC9406377; doi:10.3390/curroncol29080461)
Supplement: Supplementary file 1 [file curroncol-29-00461-s001.zip]

Archive with 1 entries (1 files):
- curroncol-1835645-supplementary.pdf
